# Supplementary material for: Characterizing Shigella species distribution and antimicrobial susceptibility to ciprofloxacin and nalidixic acid in Latin America between 2000–2015
Source: PLoS One. 2019 Aug 2;14(8):e0220445. doi: 10.1371/journal.pone.0220445 (PMC6677304; doi:10.1371/journal.pone.0220445)
Supplement: S1 Dataset — (XLSX) [file pone.0220445.s006.xlsx]

## Sheet: Sheet1
Country	Year	Origin	Pathogen	Species	N	CIPint	CIP	NALint	NAL
Argentina	2000	Comunitario	Shigella	Shigella spp	1956
Argentina	2000	Comunitario	Shigella	Shigella flexnerii	1326	0	0
Bolivia	2000	Comunitario	Shigella	Shigella spp	840				4.2
Brazil	2000	Comunitario	Shigella	Shigella spp	37		3.33		13.5
Chile	2000	Comunitario	Shigella	Shigella spp	270	0	0
Chile	2000	Comunitario	Shigella	Shigella sonnei	70	0	0
Chile	2000	Comunitario	Shigella	Shigella flexnerii	194	0	0
Colombia	2000	Comunitario	Shigella	Shigella sonnei	78	0	0
Colombia	2000	Comunitario	Shigella	Shigella flexnerii	82	0	0
Costa Rica	2000	Comunitario	Shigella	Shigella sonnei	75	0	0
Costa Rica	2000	Comunitario	Shigella	Shigella flexnerii	114	0	0
Cuba	2000	Comunitario	Shigella	Shigella spp	100			0	8
Ecuador	2000	Comunitario	Shigella	Shigella spp	141	1.9	0
Ecuador	2000	Comunitario	Shigella	Shigella flexnerii	76	0	0
El Salvador	2000	Comunitario	Shigella	Shigella spp	46
Guatemala	2000	Comunitario	Shigella	Shigella spp	108		0
Mexico	2000	Comunitario	Shigella	Shigella spp	123		0
Nicaragua	2000	Comunitario	Shigella	Shigella spp	42	0	0
Nicaragua	2000	Comunitario	Shigella	Shigella sonnei	21	0	0
Nicaragua	2000	Comunitario	Shigella	Shigella flexnerii	21	0	0
Paraguay	2000	Comunitario	Shigella	Shigella sonnei	87	0	0	0	0
Paraguay	2000	Comunitario	Shigella	Shigella flexnerii	131	0	0	0	1
Peru	2000	Comunitario	Shigella	Shigella sonnei	55	0	0
Peru	2000	Comunitario	Shigella	Shigella flexnerii	167	0	0
Venezuela	2000	Comunitario	Shigella	Shigella sonnei	229	0	0
Venezuela	2000	Comunitario	Shigella	Shigella flexnerii	101	0	0
Argentina	2001	Comunitario	Shigella	Shigella flexnerii	1330	0	0
Bolivia	2001	Comunitario	Shigella	Shigella spp	881				5
Chile	2001	Comunitario	Shigella	Shigella sonnei	68	0	0
Chile	2001	Comunitario	Shigella	Shigella flexnerii	111	0	0
Colombia	2001	Comunitario	Shigella	Shigella sonnei	79	0	0	0	0
Colombia	2001	Comunitario	Shigella	Shigella flexnerii	82	0	0	1	0
Costa Rica	2001	Comunitario	Shigella	Shigella sonnei	93	0	0
Costa Rica	2001	Comunitario	Shigella	Shigella flexnerii	208	0	0
Cuba	2001	Comunitario	Shigella	Shigella spp	200	0	0
Ecuador	2001	Comunitario	Shigella	Shigella sonnei	13	0	0
Ecuador	2001	Comunitario	Shigella	Shigella flexnerii	84	0	0
El Salvador	2001	Comunitario	Shigella	Shigella spp	100	0	0
Guatemala	2001	Comunitario	Shigella	Shigella spp	98	0	1
Mexico	2001	Comunitario	Shigella	Shigella spp	170	0	0
Nicaragua	2001	Comunitario	Shigella	Shigella spp	64	0	0
Paraguay	2001	Comunitario	Shigella	Shigella sonnei	151	0	1	0	0
Paraguay	2001	Comunitario	Shigella	Shigella flexnerii	353	0	1	0	0
Peru	2001	Comunitario	Shigella	Shigella spp	203	0	0
Venezuela	2001	Comunitario	Shigella	Shigella sonnei	137	0	0
Venezuela	2001	Comunitario	Shigella	Shigella flexnerii	353	0	0
Argentina	2002	Comunitario	Shigella	Shigella spp	1780	0	0
Argentina	2002	Comunitario	Shigella	Shigella sonnei	447	0	0
Argentina	2002	Comunitario	Shigella	Shigella flexnerii	1291	0	0
Bolivia	2002	Comunitario	Shigella	Shigella spp	923		1		4
Brazil	2002	Comunitario	Shigella	Shigella spp	127	1.2	0
Chile	2002	Comunitario	Shigella	Shigella spp	16	0	0
Colombia	2002	Comunitario	Shigella	Shigella sonnei	152			1	0
Colombia	2002	Comunitario	Shigella	Shigella flexnerii	98			0	1
Costa Rica	2002	Comunitario	Shigella	Shigella sonnei	176	0	0
Costa Rica	2002	Comunitario	Shigella	Shigella flexnerii	255	0	0
Cuba	2002	Comunitario	Shigella	Shigella spp	240			3	14
Ecuador	2002	Comunitario	Shigella	Shigella flexnerii	61	0	1
El Salvador	2002	Comunitario	Shigella	Shigella sonnei	25	0	0
El Salvador	2002	Comunitario	Shigella	Shigella flexnerii	65	0	2
Guatemala	2002	Comunitario	Shigella	Shigella spp	92	0	1
Mexico	2002	Comunitario	Shigella	Shigella spp	128	0	0
Mexico	2002	Comunitario	Shigella	Shigella sonnei	91	0	0
Mexico	2002	Comunitario	Shigella	Shigella flexnerii	38	0	0
Nicaragua	2002	Comunitario	Shigella	Shigella spp	79	0	0	0	0
Nicaragua	2002	Comunitario	Shigella	Shigella sonnei	10	0	0	0	0
Nicaragua	2002	Comunitario	Shigella	Shigella flexnerii	68	0	0	0	0
Paraguay	2002	Comunitario	Shigella	Shigella spp	558	0	0
Paraguay	2002	Comunitario	Shigella	Shigella sonnei	182	0	0
Paraguay	2002	Comunitario	Shigella	Shigella flexnerii	391	0	0
Venezuela	2002	Comunitario	Shigella	Shigella sonnei	196	0	0
Venezuela	2002	Comunitario	Shigella	Shigella flexnerii	135	0	0
Argentina	2003	Comunitario	Shigella	Shigella sonnei	721	0	0
Argentina	2003	Comunitario	Shigella	Shigella flexnerii	1834	0	0
Bolivia	2003	Comunitario	Shigella	Shigella spp	467	2	0	3	6
Chile	2003	Comunitario	Shigella	Shigella spp	357	0	0	0.2	0
Chile	2003	Comunitario	Shigella	Shigella sonnei	151	0	0	0.7	0
Chile	2003	Comunitario	Shigella	Shigella flexnerii	184	0	0	0	0
Colombia	2003	Comunitario	Shigella	Shigella sonnei	153	0	0	0	1
Colombia	2003	Comunitario	Shigella	Shigella flexnerii	119	0	1	0	0
Costa Rica	2003	Comunitario	Shigella	Shigella sonnei	193
Costa Rica	2003	Comunitario	Shigella	Shigella flexnerii	208	0	0
Cuba	2003	Comunitario	Shigella	Shigella spp	250	0	0
Ecuador	2003	Comunitario	Shigella	Shigella spp	27	0	0
Ecuador	2003	Comunitario	Shigella	Shigella flexnerii	85	0.8	3
El Salvador	2003	Comunitario	Shigella	Shigella sonnei	42	0	0
El Salvador	2003	Comunitario	Shigella	Shigella flexnerii	33	0	0
Guatemala	2003	Comunitario	Shigella	Shigella flexnerii	40	0	0
Mexico	2003	Comunitario	Shigella	Shigella sonnei	38	0	3
Mexico	2003	Comunitario	Shigella	Shigella flexnerii	28	0	3
Nicaragua	2003	Comunitario	Shigella	Shigella flexnerii	20	0	0	0	0
Paraguay	2003	Comunitario	Shigella	Shigella sonnei	131	0	0
Paraguay	2003	Comunitario	Shigella	Shigella flexnerii	291	0	0
Peru	2003	Comunitario	Shigella	Shigella sonnei	20	0	0
Peru	2003	Comunitario	Shigella	Shigella flexnerii	167	0	3
Uruguay	2003	Comunitario	Shigella	Shigella spp	13	0	0
Venezuela	2003	Comunitario	Shigella	Shigella sonnei	54	2	0
Venezuela	2003	Comunitario	Shigella	Shigella flexnerii	37	0	0
Argentina	2004	Comunitario	Shigella	Shigella sonnei	851	0	0
Argentina	2004	Comunitario	Shigella	Shigella flexnerii	2443	0	0
Bolivia	2004	Comunitario	Shigella	Shigella spp	360	53	2	42	3
Chile	2004	Comunitario	Shigella	Shigella spp	333	0	0	0.6	0.9
Chile	2004	Comunitario	Shigella	Shigella sonnei	133	0	0	2	2
Chile	2004	Comunitario	Shigella	Shigella flexnerii	164	0	0	0	0.6
Colombia	2004	Comunitario	Shigella	Shigella spp	357				2
Colombia	2004	Comunitario	Shigella	Shigella sonnei	177				1
Colombia	2004	Comunitario	Shigella	Shigella flexnerii	168				2
Costa Rica	2004	Comunitario	Shigella	Shigella sonnei	161	0	0
Costa Rica	2004	Comunitario	Shigella	Shigella flexnerii	200	0	0
Cuba	2004	Comunitario	Shigella	Shigella spp	200	0	0	0	11
Ecuador	2004	Comunitario	Shigella	Shigella spp	91	0	0
Ecuador	2004	Comunitario	Shigella	Shigella sonnei	12	0	0
Ecuador	2004	Comunitario	Shigella	Shigella flexnerii	68	0	0
El Salvador	2004	Comunitario	Shigella	Shigella spp	61	0	0
El Salvador	2004	Comunitario	Shigella	Shigella sonnei	15	0	0
El Salvador	2004	Comunitario	Shigella	Shigella flexnerii	16	0	0
Guatemala	2004	Comunitario	Shigella	Shigella spp	116
Guatemala	2004	Comunitario	Shigella	Shigella sonnei	11
Guatemala	2004	Comunitario	Shigella	Shigella flexnerii	80
Mexico	2004	Comunitario	Shigella	Shigella spp	126	0	0
Mexico	2004	Comunitario	Shigella	Shigella sonnei	45	0	0
Mexico	2004	Comunitario	Shigella	Shigella flexnerii	77	0	0
Nicaragua	2004	Comunitario	Shigella	Shigella sonnei	13	0	0	0	0
Nicaragua	2004	Comunitario	Shigella	Shigella flexnerii	16	0	0	0	0
Paraguay	2004	Comunitario	Shigella	Shigella sonnei	336	0	0
Paraguay	2004	Comunitario	Shigella	Shigella flexnerii	317	0	0
Peru	2004	Comunitario	Shigella	Shigella sonnei	95	0	0
Peru	2004	Comunitario	Shigella	Shigella flexnerii	131	0	0
Uruguay	2004	Comunitario	Shigella	Shigella spp	41	0	0
Venezuela	2004	Comunitario	Shigella	Shigella spp	89	0	0	1	0
Venezuela	2004	Comunitario	Shigella	Shigella sonnei	61	0	0	2	0
Venezuela	2004	Comunitario	Shigella	Shigella flexnerii	24	0	0	0	0
Argentina	2005	Comunitario	Shigella	Shigella sonnei	372	0	0
Argentina	2005	Comunitario	Shigella	Shigella flexnerii	1234	0	0
Bolivia	2005	Comunitario	Shigella	Shigella spp	241	22	5	9.1	12
Brazil	2005	Comunitario	Shigella	Shigella sonnei	21	4.76	0	0	4.76
Brazil	2005	Comunitario	Shigella	Shigella flexnerii	19	0	0	0	0
Chile	2005	Comunitario	Shigella	Shigella spp	407	0	0	0	0.7
Chile	2005	Comunitario	Shigella	Shigella sonnei	213	0	0	0	0.5
Chile	2005	Comunitario	Shigella	Shigella flexnerii	140	0	0	0	1
Costa Rica	2005	Comunitario	Shigella	Shigella spp	285	0	0	0	0
Costa Rica	2005	Comunitario	Shigella	Shigella sonnei	186	0	0	0	0
Costa Rica	2005	Comunitario	Shigella	Shigella flexnerii	97	0	0	0	0
Cuba	2005	Comunitario	Shigella	Shigella spp	200	0	0	0	8
Ecuador	2005	Comunitario	Shigella	Shigella sonnei	5	0	0	0	0
Ecuador	2005	Comunitario	Shigella	Shigella flexnerii	32	0	0	0	0
El Salvador	2005	Comunitario	Shigella	Shigella spp	46	0	0
El Salvador	2005	Comunitario	Shigella	Shigella sonnei	19	0	0
El Salvador	2005	Comunitario	Shigella	Shigella flexnerii	25	0	0
Guatemala	2005	Comunitario	Shigella	Shigella spp	145	0	0	0	0
Guatemala	2005	Comunitario	Shigella	Shigella sonnei	21	0	0	0	0
Guatemala	2005	Comunitario	Shigella	Shigella flexnerii	107	0	0	0	0
Honduras	2005	Comunitario	Shigella	Shigella sonnei	2
Honduras	2005	Comunitario	Shigella	Shigella flexnerii	6
Mexico	2005	Comunitario	Shigella	Shigella sonnei	139	0	0
Mexico	2005	Comunitario	Shigella	Shigella flexnerii	63	0	0
Nicaragua	2005	Comunitario	Shigella	Shigella sonnei	8	0	0	0	0
Nicaragua	2005	Comunitario	Shigella	Shigella flexnerii	14	0	0	0	0
Panama	2005	Comunitario	Shigella	Shigella spp	12	0	0	0	1
Panama	2005	Comunitario	Shigella	Shigella sonnei	40	0	0	0	0
Panama	2005	Comunitario	Shigella	Shigella flexnerii	70	0	0	2	2
Paraguay	2005	Comunitario	Shigella	Shigella spp	1	0	0	0	0
Paraguay	2005	Comunitario	Shigella	Shigella sonnei	246	0	0	0	0.4
Paraguay	2005	Comunitario	Shigella	Shigella flexnerii	267	0	0	0	0
Peru	2005	Comunitario	Shigella	Shigella spp	5	0	0	0	0
Peru	2005	Comunitario	Shigella	Shigella sonnei	69	0	0	0	0
Peru	2005	Comunitario	Shigella	Shigella flexnerii	116	0	0	0.9	0
Republica Dominicana	2005	Comunitario	Shigella	Shigella sonnei	3	0	0
Republica Dominicana	2005	Comunitario	Shigella	Shigella flexnerii	3	0	0
Uruguay	2005	Comunitario	Shigella	Shigella sonnei	4	0	0	0	0
Uruguay	2005	Comunitario	Shigella	Shigella flexnerii	2	0	0	0	0
Venezuela	2005	Comunitario	Shigella	Shigella sonnei	121	0	0	0	0
Venezuela	2005	Comunitario	Shigella	Shigella flexnerii	226	0	0	0	0
Argentina	2006	Comunitario	Shigella	Shigella sonnei	278	0	0
Argentina	2006	Comunitario	Shigella	Shigella flexnerii	1043	0	0
Bolivia	2006	Comunitario	Shigella	Shigella spp	263	27	6	16	22
Brazil	2006	Comunitario	Shigella	Shigella sonnei	27	0	0	0	0.03
Brazil	2006	Comunitario	Shigella	Shigella flexnerii	47	0	0	0	0
Chile	2006	Comunitario	Shigella	Shigella spp	212	0	0	0	0.5
Chile	2006	Comunitario	Shigella	Shigella sonnei	40	0	0	0	1
Chile	2006	Comunitario	Shigella	Shigella flexnerii	152	0	0	0	0
Costa Rica	2006	Comunitario	Shigella	Shigella sonnei	154	0	0	0	0.6
Costa Rica	2006	Comunitario	Shigella	Shigella flexnerii	70	0	0	0	0
Cuba	2006	Comunitario	Shigella	Shigella spp	50	0	0	0	8
Ecuador	2006	Comunitario	Shigella	Shigella boydii	4	0	0	0	0
Ecuador	2006	Comunitario	Shigella	Shigella sonnei	11	0	0	0	0
Ecuador	2006	Comunitario	Shigella	Shigella flexnerii	19	0	0	0	0
El Salvador	2006	Comunitario	Shigella	Shigella boydii	11	9.09	0
El Salvador	2006	Comunitario	Shigella	Shigella sonnei	39	0	2
El Salvador	2006	Comunitario	Shigella	Shigella flexnerii	28	0	0
Guatemala	2006	Comunitario	Shigella	Shigella boydii	6	0	0	0	0
Guatemala	2006	Comunitario	Shigella	Shigella sonnei	17	0	0	0	0
Guatemala	2006	Comunitario	Shigella	Shigella flexnerii	88	0	0	0	0
Honduras	2006	Comunitario	Shigella	Shigella spp	15	0	0
Nicaragua	2006	Comunitario	Shigella	Shigella sonnei	3	0	0	0	0
Nicaragua	2006	Comunitario	Shigella	Shigella flexnerii	2	0	0	0	0
Panama	2006	Comunitario	Shigella	Shigella spp	3	0	0	0	0
Panama	2006	Comunitario	Shigella	Shigella boydii	1	0	0	0	0
Panama	2006	Comunitario	Shigella	Shigella sonnei	65	0	0	0	0
Panama	2006	Comunitario	Shigella	Shigella flexnerii	39	0	0	8	5
Paraguay	2006	Comunitario	Shigella	Shigella sonnei	204
Paraguay	2006	Comunitario	Shigella	Shigella flexnerii	132
Peru	2006	Comunitario	Shigella	Shigella dysenteriae	6
Peru	2006	Comunitario	Shigella	Shigella boydii	14
Peru	2006	Comunitario	Shigella	Shigella sonnei	15
Peru	2006	Comunitario	Shigella	Shigella flexnerii	68
Republica Dominicana	2006	Comunitario	Shigella	Shigella spp	28
Venezuela	2006	Comunitario	Shigella	Shigella sonnei	8
Venezuela	2006	Comunitario	Shigella	Shigella flexnerii	11
Argentina	2007	Comunitario	Shigella	Shigella sonnei	311	0	0	0.7	0
Argentina	2007	Comunitario	Shigella	Shigella flexnerii	1211	0.4	0.1	0.4	0.3
Bolivia	2007	Comunitario	Shigella	Shigella spp	221	0	4	4	10
Brazil	2007	Comunitario	Shigella	Shigella sonnei	37	0	0	0	0
Brazil	2007	Comunitario	Shigella	Shigella flexnerii	56	0	0	0	0
Brazil	2007	Comunitario	Shigella	Shigella boydii	1	0	0	0	0
Chile	2007	Comunitario	Shigella	Shigella spp	135	0	0	0	0
Chile	2007	Comunitario	Shigella	Shigella sonnei	45	0	0
Chile	2007	Comunitario	Shigella	Shigella flexnerii	73	0	0
Chile	2007	Comunitario	Shigella	Shigella dysenteriae	3	0	0
Chile	2007	Comunitario	Shigella	Shigella boydii	12	0	0
Colombia	2007	Comunitario	Shigella	Shigella sonnei	170	0	0	2	1
Colombia	2007	Comunitario	Shigella	Shigella flexnerii	137	0	0	1	2
Colombia	2007	Comunitario	Shigella	Shigella boydii	6	0	0	0	0
Costa Rica	2007	Comunitario	Shigella	Shigella sonnei	258	0	0	0	2
Costa Rica	2007	Comunitario	Shigella	Shigella flexnerii	82	0	0	0	0
Cuba	2007	Comunitario	Shigella	Shigella spp	100	0	0	0	48
Ecuador	2007	Comunitario	Shigella	Shigella spp	108	0	0	0	0
Ecuador	2007	Comunitario	Shigella	Shigella sonnei	17	0	0	0	0
Ecuador	2007	Comunitario	Shigella	Shigella flexnerii	26	0	0	0	0
Ecuador	2007	Comunitario	Shigella	Shigella dysenteriae	2	0	0	0	0
Ecuador	2007	Comunitario	Shigella	Shigella boydii	2	0	0	0	0
El Salvador	2007	Comunitario	Shigella	Shigella sonnei	71	0	0
El Salvador	2007	Comunitario	Shigella	Shigella flexnerii	30	0	0
Guatemala	2007	Comunitario	Shigella	Shigella sonnei	15	0	0	0	0
Guatemala	2007	Comunitario	Shigella	Shigella flexnerii	66	0	0	0	0
Guatemala	2007	Comunitario	Shigella	Shigella boydii	3	0	0	0	0
Honduras	2007	Comunitario	Shigella	Shigella spp	15	0	0
Mexico	2007	Comunitario	Shigella	Shigella spp	4	0	0	0	0
Mexico	2007	Comunitario	Shigella	Shigella flexnerii	13	0	0	15.38	15.38
Mexico	2007	Comunitario	Shigella	Shigella flexneri 6	55	0	0	7	5
Mexico	2007	Comunitario	Shigella	Shigella flexneri 1b	21	0	0	4.7	4.7
Mexico	2007	Comunitario	Shigella	Shigella sonnei	17	0	0	11.7	0
Mexico	2007	Comunitario	Shigella	Shigella flexneri 3	1	0	0	0	0
Mexico	2007	Comunitario	Shigella	Shigella flexneri 2b	1	0	0	0	0
Nicaragua	2007	Comunitario	Shigella	Shigella sonnei	2	0	0	0	0
Nicaragua	2007	Comunitario	Shigella	Shigella flexnerii	3	0	0	0	0
Panama	2007	Comunitario	Shigella	Shigella spp	1	0	0	0	0
Panama	2007	Comunitario	Shigella	Shigella sonnei	19	0	0	5.2	0
Panama	2007	Comunitario	Shigella	Shigella flexnerii	17	0	0	0	5.8
Panama	2007	Comunitario	Shigella	Shigella boydii	1	0	0	0	0
Paraguay	2007	Comunitario	Shigella	Shigella sonnei	121	0	0	0	0
Paraguay	2007	Comunitario	Shigella	Shigella flexnerii	166	0	0	0	0.6
Peru	2007	Comunitario	Shigella	Shigella sonnei	118	0	0
Peru	2007	Comunitario	Shigella	Shigella flexnerii	314	0	0
Peru	2007	Comunitario	Shigella	Shigella dysenteriae	4	0	0
Peru	2007	Comunitario	Shigella	Shigella boydii	72	0	0
Republica Dominicana	2007	Comunitario	Shigella	Shigella spp	24	0	1
Uruguay	2007	Comunitario	Shigella	Shigella sonnei	8	0	0	0	0
Uruguay	2007	Comunitario	Shigella	Shigella flexnerii	2	0	0	0	0
Venezuela	2007	Comunitario	Shigella	Shigella sonnei	7	0	0	0	0
Venezuela	2007	Comunitario	Shigella	Shigella flexneri 2a	7	0	0	0	0
Venezuela	2007	Comunitario	Shigella	Shigella flexneri 3a	11	0	0	0	0
Argentina	2008	Comunitario	Shigella	Shigella sonnei	400	0	0	0	0
Argentina	2008	Comunitario	Shigella	Shigella flexnerii	1797	0.1	0.1	0.1	0.7
Bolivia	2008	Comunitario	Shigella	Shigella spp	215	0	6	4	14
Chile	2008	Comunitario	Shigella	Shigella spp	9	0	0	33	0
Chile	2008	Comunitario	Shigella	Shigella sonnei	164	0	0	8	1
Chile	2008	Comunitario	Shigella	Shigella flexnerii	124	0	4	0.8	4
Chile	2008	Comunitario	Shigella	Shigella dysenteriae	6	0	0	0	0
Chile	2008	Comunitario	Shigella	Shigella boydii	26	0	0	0	0
Colombia	2008	Comunitario	Shigella	Shigella spp	1	0	0	0	0
Colombia	2008	Comunitario	Shigella	Shigella sonnei	142	0	0	1	0
Colombia	2008	Comunitario	Shigella	Shigella flexnerii	81	0	0	0	0
Costa Rica	2008	Comunitario	Shigella	Shigella sonnei	166	0	0	0	0
Costa Rica	2008	Comunitario	Shigella	Shigella flexnerii	79	0	0	0	3
Costa Rica	2008	Comunitario	Shigella	Shigella boydii	4	0	0	0	0
Ecuador	2008	Comunitario	Shigella	Shigella spp	19	0	0	0	0
Ecuador	2008	Comunitario	Shigella	Shigella sonnei	9	0	0	0	0
Ecuador	2008	Comunitario	Shigella	Shigella flexnerii	54	0	0	0	0
Ecuador	2008	Comunitario	Shigella	Shigella dysenteriae	2	0	0	0	0
Ecuador	2008	Comunitario	Shigella	Shigella boydii	2	0	0	0	0
El Salvador	2008	Comunitario	Shigella	Shigella sonnei	22	0	0
El Salvador	2008	Comunitario	Shigella	Shigella flexnerii	4	0	0
El Salvador	2008	Comunitario	Shigella	Shigella boydii	6	0	0
Guatemala	2008	Comunitario	Shigella	Shigella spp	20	0	0
Guatemala	2008	Comunitario	Shigella	Shigella sonnei	4	0	0
Guatemala	2008	Comunitario	Shigella	Shigella flexnerii	17	0	0
Guatemala	2008	Comunitario	Shigella	Shigella dysenteriae	2	0	0
Honduras	2008	Comunitario	Shigella	Shigella spp	11	0	0
Nicaragua	2008	Comunitario	Shigella	Shigella sonnei	4	0	0	0	25
Nicaragua	2008	Comunitario	Shigella	Shigella flexnerii	3	0	0	0	0
Panama	2008	Comunitario	Shigella	Shigella spp	7	0	0	0	0
Panama	2008	Comunitario	Shigella	Shigella sonnei	25	0	0	0.04	0
Panama	2008	Comunitario	Shigella	Shigella flexnerii	18	0	0	0.27	0.17
Panama	2008	Comunitario	Shigella	Shigella boydii	1	0	0	0	0
Paraguay	2008	Comunitario	Shigella	Shigella sonnei	126	0	0	0	0
Paraguay	2008	Comunitario	Shigella	Shigella flexnerii	163	0	0	0	0
Peru	2008	Comunitario	Shigella	Shigella sonnei	159	0	0	0	0.6
Peru	2008	Comunitario	Shigella	Shigella flexnerii	249	0	0	0.4	0
Peru	2008	Comunitario	Shigella	Shigella dysenteriae	7	0	0	0	0
Peru	2008	Comunitario	Shigella	Shigella boydii	40	0	0	0	5
Republica Dominicana	2008	Comunitario	Shigella	Shigella spp	20	0	0.1
Uruguay	2008	Comunitario	Shigella	Shigella flexnerii	3	0	0	0	0
Venezuela	2008	Comunitario	Shigella	Shigella spp	127	0	17
Venezuela	2008	Comunitario	Shigella	Shigella flexnerii	74	0	0
Argentina	2009	Comunitario	Shigella	Shigella sonnei	746	0	0	0	0
Argentina	2009	Comunitario	Shigella	Shigella flexnerii	1245	0	0.1	0.1	0.4
Bolivia	2009	Comunitario	Shigella	Shigella spp	146	0.7	3	1	10
Bolivia	2009	Comunitario	Shigella	Shigella sonnei	5	0	0	20	0
Bolivia	2009	Comunitario	Shigella	Shigella flexnerii	57	0	0	0	0
Bolivia	2009	Comunitario	Shigella	Shigella boydii	1	0	0	0	0
Brazil	2009	Comunitario	Shigella	Shigella sonnei	43	0	0	0	2
Brazil	2009	Comunitario	Shigella	Shigella flexnerii	29	0	0	0	0
Brazil	2009	Comunitario	Shigella	Shigella boydii	1	0	0	0	0
Chile	2009	Comunitario	Shigella	Shigella spp	1	0	0	0	0
Chile	2009	Comunitario	Shigella	Shigella sonnei	289	0	0.3	0	0.7
Chile	2009	Comunitario	Shigella	Shigella flexnerii	152	0.6	29	0	30
Chile	2009	Comunitario	Shigella	Shigella boydii	5	0	0	0	0
Colombia	2009	Comunitario	Shigella	Shigella sonnei	98	0	0	2	2
Colombia	2009	Comunitario	Shigella	Shigella flexnerii	108	0	0	3	2
Colombia	2009	Comunitario	Shigella	Shigella boydii	5	0	0	0	0
Costa Rica	2009	Comunitario	Shigella	Shigella sonnei	103	0	0	0	0
Costa Rica	2009	Comunitario	Shigella	Shigella flexnerii	102	0	0	0	0
Costa Rica	2009	Comunitario	Shigella	Shigella boydii	1	0	0	0	0
Cuba	2009	Comunitario	Shigella	Shigella spp	80	0	0	0	23
Ecuador	2009	Comunitario	Shigella	Shigella spp	17	0	0	0	0
Ecuador	2009	Comunitario	Shigella	Shigella sonnei	23	0	0	0	0
Ecuador	2009	Comunitario	Shigella	Shigella flexnerii	42	0	0	0	0
Ecuador	2009	Comunitario	Shigella	Shigella boydii	6	0	0	0	0
El Salvador	2009	Comunitario	Shigella	Shigella spp	5	0	0
El Salvador	2009	Comunitario	Shigella	Shigella sonnei	21	0	0.047
El Salvador	2009	Comunitario	Shigella	Shigella flexnerii	3	0	0
El Salvador	2009	Comunitario	Shigella	Shigella boydii	3	0	0
Guatemala	2009	Comunitario	Shigella	Shigella sonnei	4	0	0
Guatemala	2009	Comunitario	Shigella	Shigella flexnerii	16	0	0
Guatemala	2009	Comunitario	Shigella	Shigella dysenteriae	1
Honduras	2009	Comunitario	Shigella	Shigella spp	45	0	0	0	0
Mexico	2009	Comunitario	Shigella	Shigella spp	3	0	0	0	0
Mexico	2009	Comunitario	Shigella	Shigella flexnerii	12	0	0	0	0
Mexico	2009	Comunitario	Shigella	Shigella dysenteriae	1	0	0	0	0
Mexico	2009	Comunitario	Shigella	Shigella sonnei	106	0	0	0	0
Mexico	2009	Comunitario	Shigella	Shigella flexneri 2a	30	0	0	0	0
Mexico	2009	Comunitario	Shigella	Shigella flexneri 6	10	0	0	0	0
Mexico	2009	Comunitario	Shigella	Shigella flexneri 1b	13	0	0	0	0
Nicaragua	2009	Comunitario	Shigella	Shigella sonnei	1	0	0	0	1
Nicaragua	2009	Comunitario	Shigella	Shigella flexnerii	1	0	0	0	0
Panama	2009	Comunitario	Shigella	Shigella sonnei	10	0	0	0	0
Panama	2009	Comunitario	Shigella	Shigella flexnerii	39	0	0	0	13
Paraguay	2009	Comunitario	Shigella	Shigella sonnei	42	0	0	0	0
Paraguay	2009	Comunitario	Shigella	Shigella flexnerii	181	0	0	0	0
Peru	2009	Comunitario	Shigella	Shigella sonnei	77	0	0	1	0
Peru	2009	Comunitario	Shigella	Shigella flexnerii	152	0	5	2	5
Peru	2009	Comunitario	Shigella	Shigella dysenteriae	10	0	0	0	0
Peru	2009	Comunitario	Shigella	Shigella boydii	17	0	0	5.88	0
Republica Dominicana	2009	Comunitario	Shigella	Shigella spp	25	0	12
Venezuela	2009	Comunitario	Shigella	Shigella sonnei	25	0	0
Venezuela	2009	Comunitario	Shigella	Shigella flexnerii	3	0	0
Venezuela	2009	Comunitario	Shigella	Shigella dysenteriae	1	0	0
Argentina	2010	Comunitario	Shigella	Shigella sonnei	680	0	0.2	0	0.5
Argentina	2010	Comunitario	Shigella	Shigella flexnerii	1608	0.1	0	0.2	0.5
Bolivia	2010	Comunitario	Shigella	Shigella spp	122	0	3	2	13
Bolivia	2010	Comunitario	Shigella	Shigella sonnei	6	0	0	0	0
Bolivia	2010	Comunitario	Shigella	Shigella flexnerii	55	0	0	0	0
Bolivia	2010	Comunitario	Shigella	Shigella boydii	1	0	0	0	0
Chile	2010	Comunitario	Shigella	Shigella sonnei	43	0	0	0	0
Chile	2010	Comunitario	Shigella	Shigella flexnerii	51	0	8	0	12
Chile	2010	Comunitario	Shigella	Shigella dysenteriae	4	0	0	25	75
Chile	2010	Comunitario	Shigella	Shigella boydii	5	0	0	0	0
Colombia	2010	Comunitario	Shigella	Shigella sonnei	167	0	0	2.4	0.6
Colombia	2010	Comunitario	Shigella	Shigella flexnerii	119	0	0	0	3.4
Costa Rica	2010	Comunitario	Shigella	Shigella sonnei	73	0	0	0	0
Costa Rica	2010	Comunitario	Shigella	Shigella flexnerii	74	0	0	1	0
Costa Rica	2010	Comunitario	Shigella	Shigella boydii	1	0	0	0	0
Ecuador	2010	Comunitario	Shigella	Shigella sonnei	11	0	0	0	0
Ecuador	2010	Comunitario	Shigella	Shigella flexnerii	38	0	0	2	1
Ecuador	2010	Comunitario	Shigella	Shigella boydii	5	0	0	0	0
El Salvador	2010	Comunitario	Shigella	Shigella sonnei	33	0	0
El Salvador	2010	Comunitario	Shigella	Shigella flexnerii	6	0	0
Guatemala	2010	Comunitario	Shigella	Shigella flexnerii	3	0	0
Honduras	2010	Comunitario	Shigella	Shigella spp	52	0	4
Mexico	2010	Comunitario	Shigella	Shigella spp	2	0	0
Mexico	2010	Comunitario	Shigella	Shigella sonnei	162	0	0
Mexico	2010	Comunitario	Shigella	Shigella flexnerii	74	0	0
Mexico	2010	Comunitario	Shigella	Shigella dysenteriae	5	0	0
Mexico	2010	Comunitario	Shigella	Shigella boydii	1	0	0
Nicaragua	2010	Comunitario	Shigella	Shigella sonnei	3	0	0	0	0
Nicaragua	2010	Comunitario	Shigella	Shigella flexnerii	6	0	0	0	0
Panama	2010	Comunitario	Shigella	Shigella sonnei	5	0	0	0	0
Panama	2010	Comunitario	Shigella	Shigella flexnerii	14	0	0	0	0
Paraguay	2010	Comunitario	Shigella	Shigella sonnei	72	0	0	0	0
Paraguay	2010	Comunitario	Shigella	Shigella flexnerii	49	0	0	0	0
Peru	2010	Comunitario	Shigella	Shigella sonnei	50	0	2	0	2
Peru	2010	Comunitario	Shigella	Shigella flexnerii	121	0	0	0	0
Peru	2010	Comunitario	Shigella	Shigella dysenteriae	8	0	0	0	0
Peru	2010	Comunitario	Shigella	Shigella boydii	27	0	0	0	0
Venezuela	2010	Comunitario	Shigella	Shigella sonnei	34	0	0	0	0
Venezuela	2010	Comunitario	Shigella	Shigella flexnerii	17	0	0	0	0
Argentina	2011	Comunitario	Shigella	Shigella sonnei	307	0	0	0.4	0
Argentina	2011	Comunitario	Shigella	Shigella flexnerii	1807	0	0	0.7	0.4
Bolivia	2011	Comunitario	Shigella	Shigella sonnei	1	0	0	0	0
Bolivia	2011	Comunitario	Shigella	Shigella flexnerii	6	0	0	0	0
Brazil	2011	Comunitario	Shigella	Shigella sonnei	21	0	0	0	0
Brazil	2011	Comunitario	Shigella	Shigella flexnerii	19	0	0	0	0
Chile	2011	Comunitario	Shigella	Shigella sonnei	28	0	3.57	0	3.57
Chile	2011	Comunitario	Shigella	Shigella flexnerii	52	0	4	0	6
Chile	2011	Comunitario	Shigella	Shigella boydii	3	0	0	0	0
Colombia	2011	Comunitario	Shigella	Shigella sonnei	228	0	0	3	4
Colombia	2011	Comunitario	Shigella	Shigella flexnerii	153	0	0	0	1
Costa Rica	2011	Comunitario	Shigella	Shigella spp	1	0	0	0	0
Costa Rica	2011	Comunitario	Shigella	Shigella sonnei	156	0	0	0	0
Costa Rica	2011	Comunitario	Shigella	Shigella flexnerii	81	0	0	6	0
Costa Rica	2011	Comunitario	Shigella	Shigella dysenteriae	2	0	0	0	0
Costa Rica	2011	Comunitario	Shigella	Shigella boydii	3	0	0	0	0
Cuba	2011	Comunitario	Shigella	Shigella sonnei	24	0	0	0	100
Cuba	2011	Comunitario	Shigella	Shigella flexnerii	26	3.85	3.85	3.85	34.62
Cuba	2011	Comunitario	Shigella	Shigella dysenteriae	6	0	16.67	0	50
Cuba	2011	Comunitario	Shigella	Shigella boydii	1	0	0	0	0
Ecuador	2011	Comunitario	Shigella	Shigella spp	2	0	0	0	0
Ecuador	2011	Comunitario	Shigella	Shigella sonnei	9	0	0	0	22.22
Ecuador	2011	Comunitario	Shigella	Shigella flexnerii	23	0	0	0	0
Ecuador	2011	Comunitario	Shigella	Shigella dysenteriae	1	0	0	0	0
Ecuador	2011	Comunitario	Shigella	Shigella boydii	2	0	0	0	0
El Salvador	2011	Comunitario	Shigella	Shigella spp	5	0	0	0	0
El Salvador	2011	Comunitario	Shigella	Shigella sonnei	14	0	0	0	0
El Salvador	2011	Comunitario	Shigella	Shigella flexnerii	4	0	0	0	0
El Salvador	2011	Comunitario	Shigella	Shigella boydii	5	0	0	0	0
Guatemala	2011	Comunitario	Shigella	Shigella sonnei	14	0	0	0	0
Guatemala	2011	Comunitario	Shigella	Shigella flexnerii	30	0	0	0	0
Guatemala	2011	Comunitario	Shigella	Shigella boydii	1	0	0
Honduras	2011	Comunitario	Shigella	Shigella sonnei	15	0	20	0	20
Honduras	2011	Comunitario	Shigella	Shigella flexnerii	11	0	54.55	0	54.55
Honduras	2011	Comunitario	Shigella	Shigella boydii	5	0	0	0	0
Mexico	2011	Comunitario	Shigella	Shigella spp	9	0	0
Mexico	2011	Comunitario	Shigella	Shigella sonnei	107	0	4
Mexico	2011	Comunitario	Shigella	Shigella flexnerii	16	0	0
Nicaragua	2011	Comunitario	Shigella	Shigella sonnei	14	0	0	0	0
Nicaragua	2011	Comunitario	Shigella	Shigella flexnerii	20	0	0	0	0
Panama	2011	Comunitario	Shigella	Shigella spp	36	0	0	23	8
Paraguay	2011	Comunitario	Shigella	Shigella sonnei	100	0	0	0	1
Paraguay	2011	Comunitario	Shigella	Shigella flexnerii	82	0	0	0	0
Peru	2011	Comunitario	Shigella	Shigella sonnei	122	6.25	6.25	6.25	6.25
Peru	2011	Comunitario	Shigella	Shigella flexnerii	70	1	1	1	1
Peru	2011	Comunitario	Shigella	Shigella dysenteriae	2
Peru	2011	Comunitario	Shigella	Shigella boydii	16	0	0	0	0
Republica Dominicana	2011	Comunitario	Shigella	Shigella sonnei	26	0	0
Republica Dominicana	2011	Comunitario	Shigella	Shigella flexnerii	20	0	0	0	0
Republica Dominicana	2011	Comunitario	Shigella	Shigella boydii	3	0	0
Uruguay	2011	Comunitario	Shigella	Shigella sonnei	3	0	0	0	0
Uruguay	2011	Comunitario	Shigella	Shigella flexnerii	15	0	0	0	0
Venezuela	2011	Comunitario	Shigella	Shigella sonnei	5	0	0	0	0
Venezuela	2011	Comunitario	Shigella	Shigella flexnerii	22	0	0	0	0
Argentina	2012	Comunitario	Shigella	Shigella sonnei	386	0	1	0	1
Argentina	2012	Comunitario	Shigella	Shigella flexnerii	1565	0	0.6	0	0.9
Bolivia	2012	Comunitario	Shigella	Shigella spp	73	1.4	4.1	208	9.7
Bolivia	2012	Comunitario	Shigella	Shigella flexnerii	3	0	0	0	0
Bolivia	2012	Comunitario	Shigella	Shigella boydii	1	0	100
Brazil	2012	Comunitario	Shigella	Shigella sonnei	31	0	0	0	0
Brazil	2012	Comunitario	Shigella	Shigella flexnerii	34	0	0	0	0
Chile	2012	Comunitario	Shigella	Shigella sonnei	65	0	0	3	63
Chile	2012	Comunitario	Shigella	Shigella flexnerii	68	0	4	2	13
Chile	2012	Comunitario	Shigella	Shigella boydii	14	0	0	0	0
Colombia	2012	Comunitario	Shigella	Shigella sonnei	234	0.8	0	8	5
Colombia	2012	Comunitario	Shigella	Shigella flexnerii	145	0	0.7	0.7	0
Costa Rica	2012	Comunitario	Shigella	Shigella sonnei	261	0	0	0	1
Costa Rica	2012	Comunitario	Shigella	Shigella flexnerii	67	0	0	8	0
Cuba	2012	Comunitario	Shigella	Shigella sonnei	12	0	16.67	0	8.33
Cuba	2012	Comunitario	Shigella	Shigella flexnerii	1	0	0	0	0
Cuba	2012	Comunitario	Shigella	Shigella dysenteriae	2	0	0	0	0
Cuba	2012	Comunitario	Shigella	Shigella boydii	27	0	18.52	0	25.93
El Salvador	2012	Comunitario	Shigella	Shigella spp	7	0	0	0	0
El Salvador	2012	Comunitario	Shigella	Shigella sonnei	40	0	2	0	2
El Salvador	2012	Comunitario	Shigella	Shigella flexnerii	21	0	14.29	0	14.29
Guatemala	2012	Comunitario	Shigella	Shigella spp	15	0	20	0	25
Guatemala	2012	Comunitario	Shigella	Shigella sonnei	38	0	0	0	0
Guatemala	2012	Comunitario	Shigella	Shigella flexnerii	38	0	0	3.45	0
Guatemala	2012	Comunitario	Shigella	Shigella dysenteriae	1	0	0	0	0
Guatemala	2012	Comunitario	Shigella	Shigella boydii	4	0	0	0	0
Honduras	2012	Comunitario	Shigella	Shigella sonnei	23	0	34.78	0	26.09
Honduras	2012	Comunitario	Shigella	Shigella flexnerii	18	0	50	0	44.44
Honduras	2012	Comunitario	Shigella	Shigella boydii	9	0	0	0	0
Mexico	2012	Comunitario	Shigella	Shigella spp	10	0	0
Mexico	2012	Comunitario	Shigella	Shigella sonnei	183	0	0
Mexico	2012	Comunitario	Shigella	Shigella flexnerii	4	0	0
Nicaragua	2012	Comunitario	Shigella	Shigella sonnei	4	0	0	0	0
Nicaragua	2012	Comunitario	Shigella	Shigella flexnerii	5	0	0	0	0
Panama	2012	Comunitario	Shigella	Shigella sonnei	9	0	1	0	0
Panama	2012	Comunitario	Shigella	Shigella flexnerii	18	0	0	0	5
Paraguay	2012	Comunitario	Shigella	Shigella sonnei	71	0	0	0	1
Paraguay	2012	Comunitario	Shigella	Shigella flexnerii	52	0	0	0	0
Peru	2012	Comunitario	Shigella	Shigella sonnei	85	4	0	4	4
Peru	2012	Comunitario	Shigella	Shigella flexnerii	117	0	1	0	1
Peru	2012	Comunitario	Shigella	Shigella dysenteriae	4	0	0	0	0
Peru	2012	Comunitario	Shigella	Shigella boydii	34	0	6	0	6
Republica Dominicana	2012	Comunitario	Shigella	Shigella sonnei	35	0	6
Republica Dominicana	2012	Comunitario	Shigella	Shigella flexnerii	17	0	0
Republica Dominicana	2012	Comunitario	Shigella	Shigella dysenteriae	3	0	0
Uruguay	2012	Comunitario	Shigella	Shigella sonnei	9	0	0	0	0
Uruguay	2012	Comunitario	Shigella	Shigella flexnerii	21	0	0	0	0
Uruguay	2012	Comunitario	Shigella	Shigella boydii	1	0	0	0	0
Venezuela	2012	Comunitario	Shigella	Shigella spp	25	0	0	0	0
Venezuela	2012	Comunitario	Shigella	Shigella sonnei	1	0	0	0	0
Venezuela	2012	Comunitario	Shigella	Shigella flexnerii	1	0	0	0	0
Argentina	2013	Comunitario	Shigella	Shigella sonnei	503	0	0	1	0
Argentina	2013	Comunitario	Shigella	Shigella flexnerii	1352	0	0.1	1	0.3
Bolivia	2013	Comunitario	Shigella	Shigella spp	20	5	15	5	20
Bolivia	2013	Comunitario	Shigella	Shigella sonnei	5	0	0	20	0
Bolivia	2013	Comunitario	Shigella	Shigella flexnerii	24	0	0	0	0
Bolivia	2013	Comunitario	Shigella	Shigella boydii	4	0	0	0	0
Brazil	2013	Comunitario	Shigella	Shigella sonnei	73	0	0	4	3
Brazil	2013	Comunitario	Shigella	Shigella flexnerii	89	2	0	0	0
Chile	2013	Comunitario	Shigella	Shigella sonnei	27	11.11	0	0	11.11
Chile	2013	Comunitario	Shigella	Shigella flexnerii	51	8	0	2	8
Chile	2013	Comunitario	Shigella	Shigella boydii	5	0	0	0	0
Colombia	2013	Comunitario	Shigella	Shigella spp	4	0	0	0	0
Colombia	2013	Comunitario	Shigella	Shigella sonnei	215	3	0	11	7
Colombia	2013	Comunitario	Shigella	Shigella flexnerii	136	0	0	1	1
Costa Rica	2013	Comunitario	Shigella	Shigella sonnei	338	0	0	5	0
Costa Rica	2013	Comunitario	Shigella	Shigella flexnerii	93	0	0	3	0
Cuba	2013	Comunitario	Shigella	Shigella spp	42	0	5.6	0	33.3
El Salvador	2013	Comunitario	Shigella	Shigella sonnei	30	0	0	0	0
El Salvador	2013	Comunitario	Shigella	Shigella flexnerii	6	0	0	0	0
Guatemala	2013	Comunitario	Shigella	Shigella spp	4	0	0	0	0
Guatemala	2013	Comunitario	Shigella	Shigella sonnei	11	0	0	0	0
Guatemala	2013	Comunitario	Shigella	Shigella flexnerii	24	3	1	0	0
Guatemala	2013	Comunitario	Shigella	Shigella boydii	6	0	0	0	0
Honduras	2013	Comunitario	Shigella	Shigella sonnei	19	0	42.11	0	31.58
Honduras	2013	Comunitario	Shigella	Shigella flexnerii	5	0	40	0	0
Honduras	2013	Comunitario	Shigella	Shigella boydii	3	0	0	0	0
Mexico	2013	Comunitario	Shigella	Shigella sonnei	48	0	0	0	0
Mexico	2013	Comunitario	Shigella	Shigella flexnerii	75	0	0	0	0
Mexico	2013	Comunitario	Shigella	Shigella dysenteriae	5	0	0	0	0
Mexico	2013	Comunitario	Shigella	Shigella boydii	7	0	0	0	0
Nicaragua	2013	Comunitario	Shigella	Shigella sonnei	2	0	0	0	0
Nicaragua	2013	Comunitario	Shigella	Shigella flexnerii	8	0	0	0	0
Panama	2013	Comunitario	Shigella	Shigella sonnei	8	0	0	0	0
Panama	2013	Comunitario	Shigella	Shigella flexnerii	16	0	0	0	0
Paraguay	2013	Comunitario	Shigella	Shigella sonnei	95	2.1	28.7	0	0
Paraguay	2013	Comunitario	Shigella	Shigella flexnerii	42	0	0	2.4	0
Peru	2013	Comunitario	Shigella	Shigella sonnei	81	1	5	4	1
Peru	2013	Comunitario	Shigella	Shigella flexnerii	85	0	0	0	4
Peru	2013	Comunitario	Shigella	Shigella dysenteriae	1	0	0	0	0
Peru	2013	Comunitario	Shigella	Shigella boydii	7	0	0	0	0
Republica Dominicana	2013	Comunitario	Shigella	Shigella sonnei	25	0	12
Republica Dominicana	2013	Comunitario	Shigella	Shigella flexnerii	15
Uruguay	2013	Comunitario	Shigella	Shigella sonnei	6	0	0	0	0
Uruguay	2013	Comunitario	Shigella	Shigella flexnerii	19	0	0	0	0
Venezuela	2013	Comunitario	Shigella	Shigella spp	142	0	0	0	0
Venezuela	2013	Comunitario	Shigella	Shigella sonnei	117	0	0	0	0
Venezuela	2013	Comunitario	Shigella	Shigella flexnerii	60	0	0	0	0
Chile	2014	Comunitario	Shigella	Shigella flexnerii	37	10.8108	10.8108	5.40541	5.40541
Chile	2014	Comunitario	Shigella	Shigella sonnei	17	17.6471	0	0	17.6471
Chile	2014	Comunitario	Shigella	Shigella boydii	7	0	0	0	0
Colombia	2014	Comunitario	Shigella	Shigella flexnerii	78	0	0	3.44828	0
Colombia	2014	Comunitario	Shigella	Shigella sonnei	241	0	0.416667	3.3557	6.04027
Colombia	2014	Comunitario	Shigella	Shigella boydii	2	0	0	0	0
Colombia	2014	Comunitario	Shigella	Shigella spp	2	0	50	0	50
Costa Rica	2014	Comunitario	Shigella	Shigella flexnerii	101	0	0	35.5556	0
Costa Rica	2014	Comunitario	Shigella	Shigella sonnei	792	0	0	3.24763	0
Costa Rica	2014	Comunitario	Shigella	Shigella dysenteriae	1
Cuba	2014	Comunitario	Shigella	Shigella flexnerii	61	1.63934	1.63934
Cuba	2014	Comunitario	Shigella	Shigella sonnei	56	0	3.57143
Cuba	2014	Comunitario	Shigella	Shigella boydii	7	0	0
Cuba	2014	Comunitario	Shigella	Shigella dysenteriae	13	0	0
Ecuador	2014	Comunitario	Shigella	Shigella flexnerii	38
El Salvador	2014	Comunitario	Shigella	Shigella flexnerii	7	0	0	0	14.2857
El Salvador	2014	Comunitario	Shigella	Shigella sonnei	17	0	0	0	0
El Salvador	2014	Comunitario	Shigella	Shigella spp	24	0	4.16667	0	4.16667
Mexico	2014	Comunitario	Shigella	Shigella flexnerii	100	0	0	0	0
Mexico	2014	Comunitario	Shigella	Shigella sonnei	88	0	0	0	0
Mexico	2014	Comunitario	Shigella	Shigella boydii	5	0	0	0	0
Mexico	2014	Comunitario	Shigella	Shigella dysenteriae	12	0	0	0	0
Mexico	2014	Comunitario	Shigella	Shigella spp	12	0	0	0	0
Guatemala	2014	Comunitario	Shigella	Shigella flexnerii	2	0	0	0	100
Guatemala	2014	Comunitario	Shigella	Shigella sonnei	8	0	0	0	0
Guatemala	2014	Comunitario	Shigella	Shigella boydii	1	0	0
Guatemala	2014	Comunitario	Shigella	Shigella spp	14	0	0	14.2857	0
Nicaragua	2014	Comunitario	Shigella	Shigella flexnerii	15	0	0	0	0
Nicaragua	2014	Comunitario	Shigella	Shigella sonnei	5	0	0	0	0
Nicaragua	2014	Comunitario	Shigella	Shigella spp	28	0	28.5714	0	28.5714
Panama	2014	Comunitario	Shigella	Shigella spp	32	0	3.125	0	100
Paraguay	2014	Comunitario	Shigella	Shigella flexnerii	67	1.49254	1.49254	0	1.49254
Paraguay	2014	Comunitario	Shigella	Shigella sonnei	109	0	0	0	0
Republica Dominicana	2014	Comunitario	Shigella	Shigella flexnerii	6	0	0	0	0
Republica Dominicana	2014	Comunitario	Shigella	Shigella sonnei	25	0	0	4	84
Uruguay	2014	Comunitario	Shigella	Shigella flexnerii	11	0	0	0	0
Uruguay	2014	Comunitario	Shigella	Shigella sonnei	17	0	0	0	0
Venezuela	2014	Comunitario	Shigella	Shigella flexnerii	41	0	0
Venezuela	2014	Comunitario	Shigella	Shigella sonnei	164	0	0	0	0
Venezuela	2014	Comunitario	Shigella	Shigella boydii	2
Venezuela	2014	Comunitario	Shigella	Shigella dysenteriae	41	0	66.6667
Venezuela	2014	Comunitario	Shigella	Shigella spp	1	0	0
Argentina	2014	Comunitario	Shigella	Shigella flexneri	1868	0.1	0.1	0.6	0.8
Argentina	2014	Comunitario	Shigella	Shigella sonnei	795	0.3	0	0.2	0.7
Argentina	2014	Comunitario	Shigella	Shigella spp	115	0	0.9	0	2
Argentina	2015	Comunitario	Shigella	Shigella flexnerii	1442	0	0	0.4	0.6
Argentina	2015	Comunitario	Shigella	Shigella sonnei	581	0	0.2	4.5	0.3
Bolivia	2015	Comunitario	Shigella	Shigella flexnerii	21	4.7619	4.7619	0	9.52381
Bolivia	2015	Comunitario	Shigella	Shigella sonnei	13	0	0	8.33333	0
Bolivia	2015	Comunitario	Shigella	Shigella spp	121	0	0.892857	0	5.78512
Brazil	2015	Comunitario	Shigella	Shigella flexnerii	71	0	0	0	0
Brazil	2015	Comunitario	Shigella	Shigella sonnei	53	0	0	0	0
Brazil	2015	Comunitario	Shigella	Shigella boydii	1	0	0
Brazil	2015	Comunitario	Shigella	Shigella dysenteriae	11	0	0
Brazil	2015	Comunitario	Shigella	Shigella spp	2	0	0
Chile	2015	Comunitario	Shigella	Shigella flexnerii	90	0	0	1.11111	0
Chile	2015	Comunitario	Shigella	Shigella sonnei	35	0	0	17.1429	2.85714
Chile	2015	Comunitario	Shigella	Shigella boydii	9	0	0	0	0
Chile	2015	Comunitario	Shigella	Shigella dysenteriae	3	0	0	66.6667	0
Colombia	2015	Comunitario	Shigella	Shigella flexnerii	22	0	0	0	0
Colombia	2015	Comunitario	Shigella	Shigella sonnei	61	0	0	4.91803	3.27869
Colombia	2015	Comunitario	Shigella	Shigella spp	53	0	0	0	11.3208
Costa Rica	2015	Comunitario	Shigella	Shigella flexnerii	113	0	0	6.19469	0
Costa Rica	2015	Comunitario	Shigella	Shigella sonnei	600	0	0	7.46888	2.6971
Costa Rica	2015	Comunitario	Shigella	Shigella boydii	1	0	0	0	0
Cuba	2015	Comunitario	Shigella	Shigella flexnerii	110	0	0
Cuba	2015	Comunitario	Shigella	Shigella sonnei	155	0	1.93548
Cuba	2015	Comunitario	Shigella	Shigella boydii	12	0	8.33333
Cuba	2015	Comunitario	Shigella	Shigella dysenteriae	13	0	15.3846
Cuba	2015	Comunitario	Shigella	Shigella spp	42	0	4.7619
Ecuador	2015	Comunitario	Shigella	Shigella flexnerii	38
Guatemala	2015	Comunitario	Shigella	Shigella flexnerii	8
Guatemala	2015	Comunitario	Shigella	Shigella spp	29	4.7619		5.88235	5.88235
HONDURAS	2015	Comunitario	Shigella	Shigella flexnerii	28	3.57143	3.57143	0	10.7143
HONDURAS	2015	Comunitario	Shigella	Shigella sonnei	35	0	14.2857	0	17.1429
Mexico	2015	Comunitario	Shigella	Shigella flexnerii	12	0	0	0	0
Mexico	2015	Comunitario	Shigella	Shigella sonnei	12	0	0	0	0
Panama	2015	Comunitario	Shigella	Shigella flexnerii	29	0	0	31.0345	0
Panama	2015	Comunitario	Shigella	Shigella sonnei	17			11.7647	5.88235
Paraguay	2015	Comunitario	Shigella	Shigella flexnerii	59	0	0	0	1.69492
Paraguay	2015	Comunitario	Shigella	Shigella sonnei	48	0	0	0	0
Peru	2015	Comunitario	Shigella	Shigella flexnerii	36	0	0	2.78	0
Peru	2015	Comunitario	Shigella	Shigella sonnei	80	0	0	0	0
Peru	2015	Comunitario	Shigella	Shigella boydii	5	0	0	0	20
Peru	2015	Comunitario	Shigella	Shigella dysenteriae	1	0	0	0	0
Republica Dominicana	2015	Comunitario	Shigella	Shigella flexnerii	4
Republica Dominicana	2015	Comunitario	Shigella	Shigella sonnei	21
Uruguay	2015	Comunitario	Shigella	Shigella flexnerii	4	0	0	0	0
Uruguay	2015	Comunitario	Shigella	Shigella sonnei	8	0	0	0	0
Venezuela	2015	Comunitario	Shigella	Shigella flexnerii	217	0	0	0	0
Venezuela	2015	Comunitario	Shigella	Shigella sonnei	488	0	7	0	80
Venezuela	2015	Comunitario	Shigella	Shigella boydii	7	0	57	0	0
Venezuela	2015	Comunitario	Shigella	Shigella dysenteriae	4	0	0	0	0
Venezuela	2015	Comunitario	Shigella	Shigella spp	717	0	7	0	0
Argentina	2015	Comunitario	Shigella	Shigella boydii	6	0	0	0	0
Argentina	2015	Comunitario	Shigella	Shigella dysenteriae	2	0	0	0	0
Argentina	2015	Comunitario	Shigella	Shigella spp	87	0	0	1.2	0
Bolivia	2014	Comunitario	Shigella	Shigella spp	80	2.5	1.25	3.75	1.25
Bolivia	2014	Comunitario	Shigella	Shigella flexneri	5	20	0	0	20
Brazil	2014	Comunitario	Shigella	Shigella flexneri	24	0	0	0	0
Brazil	2014	Comunitario	Shigella	Shigella sonnei	25	0	0	0	0
Peru	2014	Comunitario	Shigella	Shigella flexneri	36	0	0	2.77778	0
Peru	2014	Comunitario	Shigella	Shigella sonnei	80	0	0	0	0
Peru	2014	Comunitario	Shigella	Shigella boydii	5	0	0	0	20
Peru	2014	Comunitario	Shigella	Shigella dysenteriae	1	0	0	0	0
